# Supplementary material for: Fluoroscopy usage in contemporary interventional electrophysiology: Insights from a European registry
Source: Clin Cardiol. 2020 Nov 21;44(1):36–42. doi: 10.1002/clc.23411 (PMC7803367; doi:10.1002/clc.23411)
Supplement: Supplementary file 2 — Appendix S2: Supporting Information [file CLC-44-36-s002.xls]

## Sheet: Study data
Study contact
Study contact

## Sheet: Center characteristics
Institution Name	Type of institution	Country	City	Number of Electrophysiologist working in the EP lab	Number of ablation procedure/ year (all types)	Do you know who is responsible for last Fluoro certification	Lab sequential number (please list in separate rows and use for procedure description)	Type of X-ray equipment	X-Ray equipment: manufacturer	X-Ray equipment: model	Software setting	Frame rate (fps)	Frame rate (fps)	Acoustic informing of fluoroscopic times	X-ray technician during cases	Is this a dedicated EP lab?	Does the lab perform Pediatric EP	3-D navigation system mostly used in this Lab	Other 3-D navigation systems	Fluoro integration in the 3D mapping system	Rotional angiography	Robotic / Magnetic navigation?	Preoperative CT/MRI scan	Where are the devices implanted?	How often do you receive dosimetry reports?	Are you submitted to regular health check due to professional expossure?
								For ablation	For ablation	For ablation		For ablation fluoro	For ablation cine

## Sheet: Operator characteristics
Oparator ID (first 2 letters of first and second name)	Gender	Age	Years out of training	Level of experience in EP	Level of experience in interventional cardiology	Also conducting coronary interventions	Also conducting device interventions	Certification for use of fluoro	EHRA Certification level	EHRA Certification level	Number of EP procedure as first operator per month	Number of CRDM procedure as first operator per Month	Measures to decrease X-ray output		X-ray protections								Exposure control measures					What was your average X-ray exposure last month?	what was your average X-ray exposure last year?	What is the exposure limit/year
									For EP	For CRDM			Collimation	Minimizing the tube-to intensifier distance	Lead apron	Lead thyroid shields	Lead glasses	protective lead glass in the lab	Lead screen below the table	X-ray protecting gloves	Protection cabin	ZeroGravity	Type of dosimeter	Collar	Chest skin	Ring	Eye	Effective dose over the apron (mSv)	Effective dose under the apron (mSv)	(mSv)

## Sheet: Case characteristics
Operator ID (first 2 letters of first and second name)	CaseNo.	EP lab Nr	BMI patient	BSA patient	Type of EP procedure	Number of EP such procedure as first operator per month	Type of primary access	Type of additional access	Number of TSPs	Number of diagnostic catheters (exluding circular catheter)	Type of 3D navigation system used	Contact force	remote navigation	rotational angiography for 3 D	circular mapping catheter	Multipolar mapping catheter	image fusion	General Anesthesia	Energy Source	Procedure time	Fluoro time	Radiation dose	ED (mSv)	DAP	Calculated ED	Reason for exceptional high/low exposure	Hanssen	Mediguide	Carto Uniview	Fluo angulation used during this procedure
			kg/m2	m2		For EP														min	min	mGy		(cGy cm2)	(mSv)					AP	RAO	LAO

## Sheet: Data list
Universitary Hospital	Albania				0	AV node					0=don´t know		0=don´t know		Mobile unit																		Film Badges
Private Hospital	Andorra				up to 49	Cavotricuspid isthmus, right sided A Tach or WPW	none				1=50mSv	CT	1=rad dermatitis	RF non irr	Single plane fixed installed								Never										OSL (opticall stimulated Luminescent dosimeter)
Other type of hospital	Armenia				up to 99	AVNRT	Carto				2=20mSv	MR	2=malignency	RF irr	Biplane fixed installed								Sometimes										Pocket Ionization Chambers
	Austria				up to 199	Left sided WPW / A Tach or flutter	Navx				3=3mSv	RA	3=no	Cryo									Often										TLDs (themoluminescent Dosimeters)
	Azerbaijan				> 200	Paroxysmal AF (PVI RF)	Rhythmia					other		Duty-cycled RF									Always
	Belarus					Paroxismal AF (PVI Cryo)	Other
	Belgium					Persistent AF (PVI + lines or CAFE or anything else)
	Bosnia and Herzegovina					VT ablation
	Bulgaria
	Croatia
	Cyprus
	Czech Republic
	Denmark
	Estonia
	Finland
	France
	Georgia
	Germany
	Greece
	Hungary
	Iceland
	Ireland
	Italy
	Kazakhstan
	Kosovo
	Latvia
	Liechtenstein
	Lithuania
	Luxembourg
	Macedonia (FYROM)
	Malta
	Moldova
	Monaco
	Montenegro
	Netherlands
	Norway
	Poland
	Portugal
	Romania
	Russia
	San Marino
	Serbia
	Slovakia
	Slovenia
	Spain
	Sweden
	Switzerland
	Turkey
	Ukraine
	United Kingdom (UK)
	Vatican City
